# Supplementary material for: Developing and testing measures of reproductive decision-making agency in Nepal
Source: SSM Popul Health. 2019 Nov 20;9:100473. doi: 10.1016/j.ssmph.2019.100473 (PMC6978488; doi:10.1016/j.ssmph.2019.100473)
Supplement: Multimedia component 1 [file mmc1.xml]

<?xml version="1.0" encoding="UTF-8" standalone="no"?><data:data><datasets><author>lhinson@icrw.org</author><type>0</type><dataset><value>1</value><reason>Data will be made available on request</reason><comments/></dataset></datasets></data:data>
